# Supplementary material for: Assessing the Efficacy of Cognitive-Behavioral Therapy on Body Image in Adolescent Scoliosis Patients Using Virtual Reality
Source: J Clin Med. 2024 Oct 26;13(21):6422. doi: 10.3390/jcm13216422 (PMC11546488; doi:10.3390/jcm13216422)
Supplement: Supplementary file 1 [file jcm-13-06422-s001.zip]

Archive with 1 entries (1 files):
- jcm-3199929-supplementary.pdf
